# Supplementary material for: DePARylation is critical for S phase progression and cell survival
Source: eLife. 2024 Apr 5;12:RP89303. doi: 10.7554/eLife.89303 (PMC10997334; doi:10.7554/eLife.89303)
Supplement: Figure 1—source data 2. [file elife-89303-fig1-data2.zip]

Archive with 3 entries (2 files):
- Figure 1-Source data 2/
- Figure 1-Source data 2/Actin_293A and Hela.tif
- Figure 1-Source data 2/PARG_293A and Hela.tif
