# Supplementary material for: DePARylation is critical for S phase progression and cell survival
Source: eLife. 2024 Apr 5;12:RP89303. doi: 10.7554/eLife.89303 (PMC10997334; doi:10.7554/eLife.89303)
Supplement: Figure 1—figure supplement 1—source data 1. [file elife-89303-fig1-figsupp1-data1.zip]

Archive with 4 entries (3 files):
- Figure 1-Figure Supplement 1-Source data 1/
- Figure 1-Figure Supplement 1-Source data 1/actin.tif
- Figure 1-Figure Supplement 1-Source data 1/pADPr.tif
- Figure 1-Figure Supplement 1-Source data 1/PARG.tif
