# Supplementary material for: DePARylation is critical for S phase progression and cell survival
Source: eLife. 2024 Apr 5;12:RP89303. doi: 10.7554/eLife.89303 (PMC10997334; doi:10.7554/eLife.89303)
Supplement: Figure 2—source data 1. [file elife-89303-fig2-data1.zip]

Archive with 9 entries (8 files):
- Figure 2-Source data 1/
- Figure 2-Source data 1/Figure 2-figure supplement 1B.tif
- Figure 2-Source data 1/Figure 2A-actin.tif
- Figure 2-Source data 1/Figure 2A-PARP1.tif
- Figure 2-Source data 1/Figure 2A-PARP2.tif
- Figure 2-Source data 1/Figure 2A_PARG.tif
- Figure 2-Source data 1/Figure 2E-actin.tif
- Figure 2-Source data 1/Figure 2E-PARP1-pADPr.tif
- Figure 2-Source data 1/Figure 2F.tif
