# Supplementary material for: DePARylation is critical for S phase progression and cell survival
Source: eLife. 2024 Apr 5;12:RP89303. doi: 10.7554/eLife.89303 (PMC10997334; doi:10.7554/eLife.89303)
Supplement: Figure 2—figure supplement 1—source data 3. [file elife-89303-fig2-figsupp1-data3.zip]

Archive with 15 entries (11 files):
- Figure 2-Figure Supplement 1-Source data 3/
- Figure 2-Figure Supplement 1-Source data 3/2C/
- Figure 2-Figure Supplement 1-Source data 3/2C/293a.tif
- Figure 2-Figure Supplement 1-Source data 3/2C/DKO.tif
- Figure 2-Figure Supplement 1-Source data 3/2C/PARG.tif
- Figure 2-Figure Supplement 1-Source data 3/2C/TKO.tif
- Figure 2-Figure Supplement 1-Source data 3/2E/
- Figure 2-Figure Supplement 1-Source data 3/2E/FK866.tif
- Figure 2-Figure Supplement 1-Source data 3/2E/PARG KO.tif
- Figure 2-Figure Supplement 1-Source data 3/2E/WT.tif
- Figure 2-Figure Supplement 1-Source data 3/2F/
- Figure 2-Figure Supplement 1-Source data 3/2F/Hela PARG KO-1.tif
- Figure 2-Figure Supplement 1-Source data 3/2F/Hela PARG Ko-2.tif
- Figure 2-Figure Supplement 1-Source data 3/2F/hela-1.tif
- Figure 2-Figure Supplement 1-Source data 3/2F/Hela-2.tif
