# Supplementary material for: DePARylation is critical for S phase progression and cell survival
Source: eLife. 2024 Apr 5;12:RP89303. doi: 10.7554/eLife.89303 (PMC10997334; doi:10.7554/eLife.89303)
Supplement: Figure 3—source data 1. [file elife-89303-fig3-data1.zip]

Archive with 7 entries (4 files):
- Figure 3-Source data 1/
- Figure 3-Source data 1/3D/
- Figure 3-Source data 1/3D/1.tif
- Figure 3-Source data 1/3D/2.tif
- Figure 3-Source data 1/3E/
- Figure 3-Source data 1/3E/1.tif
- Figure 3-Source data 1/3E/2.tif
