# Supplementary material for: DePARylation is critical for S phase progression and cell survival
Source: eLife. 2024 Apr 5;12:RP89303. doi: 10.7554/eLife.89303 (PMC10997334; doi:10.7554/eLife.89303)
Supplement: Figure 4—source data 1. [file elife-89303-fig4-data1.zip]

Archive with 12 entries (9 files):
- Figure 4-Source data 1/
- Figure 4-Source data 1/4A/
- Figure 4-Source data 1/4A/Chro_pADPr.tif
- Figure 4-Source data 1/4A/H3.tif
- Figure 4-Source data 1/4A/SoL&Chr_PARP1.tif
- Figure 4-Source data 1/4A/Sol_pADPr.tif
- Figure 4-Source data 1/4D/
- Figure 4-Source data 1/4D/actin.tif
- Figure 4-Source data 1/4D/pADPr.tif
- Figure 4-Source data 1/4D/PARG.tif
- Figure 4-Source data 1/4D/PARP1.tif
- Figure 4-Source data 1/4D/rH2AX.tif
