# Supplementary material for: DePARylation is critical for S phase progression and cell survival
Source: eLife. 2024 Apr 5;12:RP89303. doi: 10.7554/eLife.89303 (PMC10997334; doi:10.7554/eLife.89303)
Supplement: Figure 4—figure supplement 1—source data 1. [file elife-89303-fig4-figsupp1-data1.zip]

Archive with 20 entries (15 files):
- Figure 4-Figure Supplement 1-Source data 1/
- Figure 4-Figure Supplement 1-Source data 1/S4A/
- Figure 4-Figure Supplement 1-Source data 1/S4A/Chr_PARP2.tif
- Figure 4-Figure Supplement 1-Source data 1/S4A/H3.tif
- Figure 4-Figure Supplement 1-Source data 1/S4A/pADPr&Sol_PARP2.tif
- Figure 4-Figure Supplement 1-Source data 1/S4A/PARP1&actin.tif
- Figure 4-Figure Supplement 1-Source data 1/S4B/
- Figure 4-Figure Supplement 1-Source data 1/S4B/actin.tif
- Figure 4-Figure Supplement 1-Source data 1/S4B/enriched_PARP1.tif
- Figure 4-Figure Supplement 1-Source data 1/S4B/input&enriched_pADPr.tif
- Figure 4-Figure Supplement 1-Source data 1/S4B/input_PARP1.tif
- Figure 4-Figure Supplement 1-Source data 1/S4E/
- Figure 4-Figure Supplement 1-Source data 1/S4E/PARG.tif
- Figure 4-Figure Supplement 1-Source data 1/S4E/PARP1.tif
- Figure 4-Figure Supplement 1-Source data 1/S4E/Tubulin&pADPr.tif
- Figure 4-Figure Supplement 1-Source data 1/S4F/
- Figure 4-Figure Supplement 1-Source data 1/S4F/actin.tif
- Figure 4-Figure Supplement 1-Source data 1/S4F/PARG.tif
- Figure 4-Figure Supplement 1-Source data 1/S4F/PARP1&pADPr.tif
- Figure 4-Figure Supplement 1-Source data 1/S4F/rH2AX.tif
