# Supplementary material for: DePARylation is critical for S phase progression and cell survival
Source: eLife. 2024 Apr 5;12:RP89303. doi: 10.7554/eLife.89303 (PMC10997334; doi:10.7554/eLife.89303)
Supplement: Figure 4—figure supplement 1—source data 3. [file elife-89303-fig4-figsupp1-data3.zip]

Archive with 103 entries (93 files):
- Figure 4-Figure Supplement 1-Source data 3/
- Figure 4-Figure Supplement 1-Source data 3/S4C/
- Figure 4-Figure Supplement 1-Source data 3/S4C/1 WTDMSO/
- Figure 4-Figure Supplement 1-Source data 3/S4C/1 WTDMSO/1.tif
- Figure 4-Figure Supplement 1-Source data 3/S4C/1 WTDMSO/10.tif
- Figure 4-Figure Supplement 1-Source data 3/S4C/1 WTDMSO/2.tif
- Figure 4-Figure Supplement 1-Source data 3/S4C/1 WTDMSO/3.tif
- Figure 4-Figure Supplement 1-Source data 3/S4C/1 WTDMSO/4.tif
- Figure 4-Figure Supplement 1-Source data 3/S4C/1 WTDMSO/5.tif
- Figure 4-Figure Supplement 1-Source data 3/S4C/1 WTDMSO/6.tif
- Figure 4-Figure Supplement 1-Source data 3/S4C/1 WTDMSO/7.tif
- Figure 4-Figure Supplement 1-Source data 3/S4C/1 WTDMSO/8.tif
- Figure 4-Figure Supplement 1-Source data 3/S4C/1 WTDMSO/9.tif
- Figure 4-Figure Supplement 1-Source data 3/S4C/1 WTDMSO/Thumbs.db
- Figure 4-Figure Supplement 1-Source data 3/S4C/2PARGKO DMSO/
- Figure 4-Figure Supplement 1-Source data 3/S4C/2PARGKO DMSO/1.tif
- Figure 4-Figure Supplement 1-Source data 3/S4C/2PARGKO DMSO/10.tif
- Figure 4-Figure Supplement 1-Source data 3/S4C/2PARGKO DMSO/2.tif
- Figure 4-Figure Supplement 1-Source data 3/S4C/2PARGKO DMSO/3.tif
- Figure 4-Figure Supplement 1-Source data 3/S4C/2PARGKO DMSO/4.tif
- Figure 4-Figure Supplement 1-Source data 3/S4C/2PARGKO DMSO/5.tif
- Figure 4-Figure Supplement 1-Source data 3/S4C/2PARGKO DMSO/6.tif
- Figure 4-Figure Supplement 1-Source data 3/S4C/2PARGKO DMSO/7.tif
- Figure 4-Figure Supplement 1-Source data 3/S4C/2PARGKO DMSO/8.tif
- Figure 4-Figure Supplement 1-Source data 3/S4C/2PARGKO DMSO/9.tif
- Figure 4-Figure Supplement 1-Source data 3/S4C/2PARGKO DMSO/Thumbs.db
- Figure 4-Figure Supplement 1-Source data 3/S4C/3 WT PARGi 4hr/
- Figure 4-Figure Supplement 1-Source data 3/S4C/3 WT PARGi 4hr/1.tif
- Figure 4-Figure Supplement 1-Source data 3/S4C/3 WT PARGi 4hr/10.tif
- Figure 4-Figure Supplement 1-Source data 3/S4C/3 WT PARGi 4hr/2.tif
- Figure 4-Figure Supplement 1-Source data 3/S4C/3 WT PARGi 4hr/3.tif
- Figure 4-Figure Supplement 1-Source data 3/S4C/3 WT PARGi 4hr/4.tif
- Figure 4-Figure Supplement 1-Source data 3/S4C/3 WT PARGi 4hr/5.tif
- Figure 4-Figure Supplement 1-Source data 3/S4C/3 WT PARGi 4hr/6.tif
- Figure 4-Figure Supplement 1-Source data 3/S4C/3 WT PARGi 4hr/7.tif
- Figure 4-Figure Supplement 1-Source data 3/S4C/3 WT PARGi 4hr/8.tif
- Figure 4-Figure Supplement 1-Source data 3/S4C/3 WT PARGi 4hr/9.tif
- Figure 4-Figure Supplement 1-Source data 3/S4C/3 WT PARGi 4hr/Thumbs.db
- Figure 4-Figure Supplement 1-Source data 3/S4C/4 PARGKO PARGi 4hr/
- Figure 4-Figure Supplement 1-Source data 3/S4C/4 PARGKO PARGi 4hr/1.tif
- Figure 4-Figure Supplement 1-Source data 3/S4C/4 PARGKO PARGi 4hr/10.tif
- Figure 4-Figure Supplement 1-Source data 3/S4C/4 PARGKO PARGi 4hr/2.tif
- Figure 4-Figure Supplement 1-Source data 3/S4C/4 PARGKO PARGi 4hr/3.tif
- Figure 4-Figure Supplement 1-Source data 3/S4C/4 PARGKO PARGi 4hr/4.tif
- Figure 4-Figure Supplement 1-Source data 3/S4C/4 PARGKO PARGi 4hr/5.tif
- Figure 4-Figure Supplement 1-Source data 3/S4C/4 PARGKO PARGi 4hr/6.tif
- Figure 4-Figure Supplement 1-Source data 3/S4C/4 PARGKO PARGi 4hr/7.tif
- Figure 4-Figure Supplement 1-Source data 3/S4C/4 PARGKO PARGi 4hr/8.tif
- Figure 4-Figure Supplement 1-Source data 3/S4C/4 PARGKO PARGi 4hr/9.tif
- Figure 4-Figure Supplement 1-Source data 3/S4C/4 PARGKO PARGi 4hr/Thumbs.db
- Figure 4-Figure Supplement 1-Source data 3/S4C/5 WT PARGi 24hr/
- Figure 4-Figure Supplement 1-Source data 3/S4C/5 WT PARGi 24hr/1.tif
- Figure 4-Figure Supplement 1-Source data 3/S4C/5 WT PARGi 24hr/10.tif
- Figure 4-Figure Supplement 1-Source data 3/S4C/5 WT PARGi 24hr/2.tif
- Figure 4-Figure Supplement 1-Source data 3/S4C/5 WT PARGi 24hr/3.tif
- Figure 4-Figure Supplement 1-Source data 3/S4C/5 WT PARGi 24hr/4.tif
- Figure 4-Figure Supplement 1-Source data 3/S4C/5 WT PARGi 24hr/5.tif
- Figure 4-Figure Supplement 1-Source data 3/S4C/5 WT PARGi 24hr/6.tif
- Figure 4-Figure Supplement 1-Source data 3/S4C/5 WT PARGi 24hr/7.tif
- Figure 4-Figure Supplement 1-Source data 3/S4C/5 WT PARGi 24hr/8.tif
- Figure 4-Figure Supplement 1-Source data 3/S4C/5 WT PARGi 24hr/9.tif
- Figure 4-Figure Supplement 1-Source data 3/S4C/5 WT PARGi 24hr/Thumbs.db
- Figure 4-Figure Supplement 1-Source data 3/S4C/6 PARGKO PARGi 24hr/
- Figure 4-Figure Supplement 1-Source data 3/S4C/6 PARGKO PARGi 24hr/1.tif
- Figure 4-Figure Supplement 1-Source data 3/S4C/6 PARGKO PARGi 24hr/10.tif
- Figure 4-Figure Supplement 1-Source data 3/S4C/6 PARGKO PARGi 24hr/11.tif
- Figure 4-Figure Supplement 1-Source data 3/S4C/6 PARGKO PARGi 24hr/12.tif
- Figure 4-Figure Supplement 1-Source data 3/S4C/6 PARGKO PARGi 24hr/13.tif
- Figure 4-Figure Supplement 1-Source data 3/S4C/6 PARGKO PARGi 24hr/14.tif
- Figure 4-Figure Supplement 1-Source data 3/S4C/6 PARGKO PARGi 24hr/15.tif
- Figure 4-Figure Supplement 1-Source data 3/S4C/6 PARGKO PARGi 24hr/2.tif
- Figure 4-Figure Supplement 1-Source data 3/S4C/6 PARGKO PARGi 24hr/3.tif
- Figure 4-Figure Supplement 1-Source data 3/S4C/6 PARGKO PARGi 24hr/4.tif
- Figure 4-Figure Supplement 1-Source data 3/S4C/6 PARGKO PARGi 24hr/5.tif
- Figure 4-Figure Supplement 1-Source data 3/S4C/6 PARGKO PARGi 24hr/6.tif
- Figure 4-Figure Supplement 1-Source data 3/S4C/6 PARGKO PARGi 24hr/7.tif
- Figure 4-Figure Supplement 1-Source data 3/S4C/6 PARGKO PARGi 24hr/8.tif
- Figure 4-Figure Supplement 1-Source data 3/S4C/6 PARGKO PARGi 24hr/9.tif
- Figure 4-Figure Supplement 1-Source data 3/S4C/6 PARGKO PARGi 24hr/Thumbs.db
- Figure 4-Figure Supplement 1-Source data 3/S4C/7 WT PARGi 48hr/
- Figure 4-Figure Supplement 1-Source data 3/S4C/7 WT PARGi 48hr/1.tif
- Figure 4-Figure Supplement 1-Source data 3/S4C/7 WT PARGi 48hr/10.tif
- Figure 4-Figure Supplement 1-Source data 3/S4C/7 WT PARGi 48hr/2.tif
- Figure 4-Figure Supplement 1-Source data 3/S4C/7 WT PARGi 48hr/3.tif
- Figure 4-Figure Supplement 1-Source data 3/S4C/7 WT PARGi 48hr/4.tif
- Figure 4-Figure Supplement 1-Source data 3/S4C/7 WT PARGi 48hr/6.tif
- Figure 4-Figure Supplement 1-Source data 3/S4C/7 WT PARGi 48hr/7.tif
- Figure 4-Figure Supplement 1-Source data 3/S4C/7 WT PARGi 48hr/8.tif
- Figure 4-Figure Supplement 1-Source data 3/S4C/7 WT PARGi 48hr/9.tif
- Figure 4-Figure Supplement 1-Source data 3/S4C/7 WT PARGi 48hr/Thumbs.db
- Figure 4-Figure Supplement 1-Source data 3/S4C/8 PARGKO PARGi 48hr/
- Figure 4-Figure Supplement 1-Source data 3/S4C/8 PARGKO PARGi 48hr/1.tif
- Figure 4-Figure Supplement 1-Source data 3/S4C/8 PARGKO PARGi 48hr/10.tif
- Figure 4-Figure Supplement 1-Source data 3/S4C/8 PARGKO PARGi 48hr/11.tif
- Figure 4-Figure Supplement 1-Source data 3/S4C/8 PARGKO PARGi 48hr/2.tif
- Figure 4-Figure Supplement 1-Source data 3/S4C/8 PARGKO PARGi 48hr/3.tif
- Figure 4-Figure Supplement 1-Source data 3/S4C/8 PARGKO PARGi 48hr/4.tif
- Figure 4-Figure Supplement 1-Source data 3/S4C/8 PARGKO PARGi 48hr/5.tif
- Figure 4-Figure Supplement 1-Source data 3/S4C/8 PARGKO PARGi 48hr/6.tif
- Figure 4-Figure Supplement 1-Source data 3/S4C/8 PARGKO PARGi 48hr/7.tif
- Figure 4-Figure Supplement 1-Source data 3/S4C/8 PARGKO PARGi 48hr/8.tif
- Figure 4-Figure Supplement 1-Source data 3/S4C/8 PARGKO PARGi 48hr/9.tif
- Figure 4-Figure Supplement 1-Source data 3/S4C/8 PARGKO PARGi 48hr/Thumbs.db
