# Supplementary material for: DePARylation is critical for S phase progression and cell survival
Source: eLife. 2024 Apr 5;12:RP89303. doi: 10.7554/eLife.89303 (PMC10997334; doi:10.7554/eLife.89303)
Supplement: Figure 5—figure supplement 1—source data 2. [file elife-89303-fig5-figsupp1-data2.zip]

Archive with 18 entries (13 files):
- Figure 5-Figure Supplement 1-Source data 2/
- Figure 5-Figure Supplement 1-Source data 2/S5B/
- Figure 5-Figure Supplement 1-Source data 2/S5B/Actin.tif
- Figure 5-Figure Supplement 1-Source data 2/S5B/ARH3&PARG.tif
- Figure 5-Figure Supplement 1-Source data 2/S5C/
- Figure 5-Figure Supplement 1-Source data 2/S5C/HPF1.tif
- Figure 5-Figure Supplement 1-Source data 2/S5C/PARG.tif
- Figure 5-Figure Supplement 1-Source data 2/S5C/Tubulin.tif
- Figure 5-Figure Supplement 1-Source data 2/S5D/
- Figure 5-Figure Supplement 1-Source data 2/S5D/actin.tif
- Figure 5-Figure Supplement 1-Source data 2/S5D/Actin2.tif
- Figure 5-Figure Supplement 1-Source data 2/S5D/LIG1.tif
- Figure 5-Figure Supplement 1-Source data 2/S5D/LIG3.tif
- Figure 5-Figure Supplement 1-Source data 2/S5D/Polb.tif
- Figure 5-Figure Supplement 1-Source data 2/S5D/XRCC1.tif
- Figure 5-Figure Supplement 1-Source data 2/S5F/
- Figure 5-Figure Supplement 1-Source data 2/S5F/actin.tif
- Figure 5-Figure Supplement 1-Source data 2/S5F/POLB.tif
