# Supplementary material for: DePARylation is critical for S phase progression and cell survival
Source: eLife. 2024 Apr 5;12:RP89303. doi: 10.7554/eLife.89303 (PMC10997334; doi:10.7554/eLife.89303)
Supplement: Figure 6—source data 1. [file elife-89303-fig6-data1.zip]

Archive with 7 entries (5 files):
- Figure 6-Source data 1/
- Figure 6-Source data 1/6B/
- Figure 6-Source data 1/6B/actin&PARG.tif
- Figure 6-Source data 1/6B/DMSO.tif
- Figure 6-Source data 1/6B/PARGi.tif
- Figure 6-Source data 1/6D.jpg
- Figure 6-Source data 1/6E.tif
