# Supplementary material for: DePARylation is critical for S phase progression and cell survival
Source: eLife. 2024 Apr 5;12:RP89303. doi: 10.7554/eLife.89303 (PMC10997334; doi:10.7554/eLife.89303)
Supplement: Figure 6—source data 2. [file elife-89303-fig6-data2.zip]

Archive with 2 entries (1 files):
- Figure 6-Source data 2/
- Figure 6-Source data 2/Figure 6-Source data 2.pdf
