# Supplementary material for: DePARylation is critical for S phase progression and cell survival
Source: eLife. 2024 Apr 5;12:RP89303. doi: 10.7554/eLife.89303 (PMC10997334; doi:10.7554/eLife.89303)
Supplement: Figure 6—figure supplement 1—source data 1. [file elife-89303-fig6-figsupp1-data1.zip]

Archive with 18 entries (15 files):
- Figure 6-Figure Supplement 1-Source data 1/
- Figure 6-Figure Supplement 1-Source data 1/S6A/
- Figure 6-Figure Supplement 1-Source data 1/S6A/litong nie 2022-08-19 11h23m46s(Coomassie Blue).tif
- Figure 6-Figure Supplement 1-Source data 1/S6A/litong nie 2022-08-19 11h25m16s(Coomassie Blue).tif
- Figure 6-Figure Supplement 1-Source data 1/S6A/litong nie 2022-08-19 11h26m09s(Coomassie Blue).tif
- Figure 6-Figure Supplement 1-Source data 1/S6A/litong nie 2022-08-19 11h27m04s(Coomassie Blue).tif
- Figure 6-Figure Supplement 1-Source data 1/S6B/
- Figure 6-Figure Supplement 1-Source data 1/S6B/53BP1.tif
- Figure 6-Figure Supplement 1-Source data 1/S6B/actin.tif
- Figure 6-Figure Supplement 1-Source data 1/S6B/BRCA1.tif
- Figure 6-Figure Supplement 1-Source data 1/S6B/litong nie 2022-08-19 11h27m57s(Coomassie Blue).tif
- Figure 6-Figure Supplement 1-Source data 1/S6B/litong nie 2022-08-19 11h28m56s(Coomassie Blue).tif
- Figure 6-Figure Supplement 1-Source data 1/S6B/litong nie 2022-08-19 11h29m53s(Coomassie Blue).tif
- Figure 6-Figure Supplement 1-Source data 1/S6B/litong nie 2022-08-19 11h30m52s(Coomassie Blue).tif
- Figure 6-Figure Supplement 1-Source data 1/S6B/litong nie 2022-08-19 11h31m52s(Coomassie Blue).tif
- Figure 6-Figure Supplement 1-Source data 1/S6B/litong nie 2022-08-19 11h32m49s(Coomassie Blue).tif
- Figure 6-Figure Supplement 1-Source data 1/S6B/litong nie 2022-08-19 11h33m48s(Coomassie Blue).tif
- Figure 6-Figure Supplement 1-Source data 1/S6B/litong nie 2022-08-19 11h34m46s(Coomassie Blue).tif
