# Supplementary material for: DePARylation is critical for S phase progression and cell survival
Source: eLife. 2024 Apr 5;12:RP89303. doi: 10.7554/eLife.89303 (PMC10997334; doi:10.7554/eLife.89303)
Supplement: Figure 6—figure supplement 2—source data 1. [file elife-89303-fig6-figsupp2-data1.zip]

Archive with 29 entries (26 files):
- Figure 6-Figure Supplement 2-Source data 1/
- Figure 6-Figure Supplement 2-Source data 1/S7A/
- Figure 6-Figure Supplement 2-Source data 1/S7A/53BP1&PARg.tif
- Figure 6-Figure Supplement 2-Source data 1/S7A/Tubulin.tif
- Figure 6-Figure Supplement 2-Source data 1/S7B/
- Figure 6-Figure Supplement 2-Source data 1/S7B/litong nie 2022-09-12 10h56m09s(Coomassie Blue).tif
- Figure 6-Figure Supplement 2-Source data 1/S7B/litong nie 2022-09-12 10h57m05s(Coomassie Blue).tif
- Figure 6-Figure Supplement 2-Source data 1/S7B/litong nie 2022-09-12 10h58m01s(Coomassie Blue).tif
- Figure 6-Figure Supplement 2-Source data 1/S7B/litong nie 2022-09-12 10h59m00s(Coomassie Blue).tif
- Figure 6-Figure Supplement 2-Source data 1/S7B/litong nie 2022-09-12 11h00m18s(Coomassie Blue).tif
- Figure 6-Figure Supplement 2-Source data 1/S7B/litong nie 2022-09-12 11h01m35s(Coomassie Blue).tif
- Figure 6-Figure Supplement 2-Source data 1/S7B/litong nie 2022-09-12 11h02m42s(Coomassie Blue).tif
- Figure 6-Figure Supplement 2-Source data 1/S7B/litong nie 2022-09-12 11h03m47s(Coomassie Blue).tif
- Figure 6-Figure Supplement 2-Source data 1/S7B/litong nie 2022-09-12 11h05m01s(Coomassie Blue).tif
- Figure 6-Figure Supplement 2-Source data 1/S7B/litong nie 2022-09-12 11h06m21s(Coomassie Blue).tif
- Figure 6-Figure Supplement 2-Source data 1/S7B/litong nie 2022-09-12 11h07m19s(Coomassie Blue).tif
- Figure 6-Figure Supplement 2-Source data 1/S7B/litong nie 2022-09-12 11h08m44s(Coomassie Blue).tif
- Figure 6-Figure Supplement 2-Source data 1/S7B/litong nie 2022-09-12 11h10m00s(Coomassie Blue).tif
- Figure 6-Figure Supplement 2-Source data 1/S7B/litong nie 2022-09-12 11h11m08s(Coomassie Blue).tif
- Figure 6-Figure Supplement 2-Source data 1/S7B/litong nie 2022-09-12 11h12m33s(Coomassie Blue).tif
- Figure 6-Figure Supplement 2-Source data 1/S7B/litong nie 2022-09-12 11h13m29s(Coomassie Blue).tif
- Figure 6-Figure Supplement 2-Source data 1/S7B/litong nie 2022-09-12 11h14m28s(Coomassie Blue).tif
- Figure 6-Figure Supplement 2-Source data 1/S7B/litong nie 2022-09-12 11h15m25s(Coomassie Blue).tif
- Figure 6-Figure Supplement 2-Source data 1/S7B/litong nie 2022-09-12 11h16m24s(Coomassie Blue).tif
- Figure 6-Figure Supplement 2-Source data 1/S7B/litong nie 2022-09-12 11h17m22s(Coomassie Blue).tif
- Figure 6-Figure Supplement 2-Source data 1/S7B/litong nie 2022-09-12 11h18m41s(Coomassie Blue).tif
- Figure 6-Figure Supplement 2-Source data 1/S7B/litong nie 2022-09-12 11h19m45s(Coomassie Blue).tif
- Figure 6-Figure Supplement 2-Source data 1/S7B/litong nie 2022-09-12 11h20m48s(Coomassie Blue).tif
- Figure 6-Figure Supplement 2-Source data 1/S7B/litong nie 2022-09-12 11h22m03s(Coomassie Blue).tif
