# Supplementary material for: DePARylation is critical for S phase progression and cell survival
Source: eLife. 2024 Apr 5;12:RP89303. doi: 10.7554/eLife.89303 (PMC10997334; doi:10.7554/eLife.89303)
Supplement: Figure 7—source data 1. [file elife-89303-fig7-data1.zip]

Archive with 29 entries (23 files):
- Figure 7-Source data 1/
- Figure 7-Source data 1/7B/
- Figure 7-Source data 1/7B/Actin.tif
- Figure 7-Source data 1/7B/PARG.tif
- Figure 7-Source data 1/7C/
- Figure 7-Source data 1/7C/293A cKO#3_1.tif
- Figure 7-Source data 1/7C/293A cKO#3_2.tif
- Figure 7-Source data 1/7C/293A cKO#3_3.tif
- Figure 7-Source data 1/7C/293A cKO#4.tif
- Figure 7-Source data 1/7C/293A_1.tif
- Figure 7-Source data 1/7C/293A_2.tif
- Figure 7-Source data 1/7C/293A_3.tif
- Figure 7-Source data 1/7C/Hela cKO#3.tif
- Figure 7-Source data 1/7C/HeLa cKO#4.tif
- Figure 7-Source data 1/7C/HeLa.tif
- Figure 7-Source data 1/7D/
- Figure 7-Source data 1/7D/Actin&PARP1.tif
- Figure 7-Source data 1/7D/litong nie 2022-07-10 19h09m50s(Coomassie Blue).tif
- Figure 7-Source data 1/7D/pADPr.tif
- Figure 7-Source data 1/7D/PARG.tif
- Figure 7-Source data 1/7E/
- Figure 7-Source data 1/7E/litong nie 2022-04-05 10h15m41s(Coomassie Blue).tif
- Figure 7-Source data 1/7E/litong nie 2022-04-05 10h16m38s(Coomassie Blue).tif
- Figure 7-Source data 1/7E/litong nie 2022-04-05 10h17m38s(Coomassie Blue).tif
- Figure 7-Source data 1/7G/
- Figure 7-Source data 1/7G/Chr_PARP1.tif
- Figure 7-Source data 1/7G/H3.tif
- Figure 7-Source data 1/7G/PARG&pADPr&actin.tif
- Figure 7-Source data 1/7G/Sol_PARP1.tif
