# Supplementary material for: DePARylation is critical for S phase progression and cell survival
Source: eLife. 2024 Apr 5;12:RP89303. doi: 10.7554/eLife.89303 (PMC10997334; doi:10.7554/eLife.89303)
Supplement: Figure 7—figure supplement 2—source data 1. [file elife-89303-fig7-figsupp2-data1.zip]

Archive with 3 entries (2 files):
- Figure 7-Figure Supplement 2-Source data 1/
- Figure 7-Figure Supplement 2-Source data 1/Antibody#1.tif
- Figure 7-Figure Supplement 2-Source data 1/Antibody#2.tif
